# Supplementary material for: Assessment of Cassava Pollen Viability and Ovule Fertilizability under Red-Light, 6-Benzyl Adenine, and Silver Thiosulphate Treatments
Source: Plants (Basel). 2024 Jul 20;13(14):1988. doi: 10.3390/plants13141988 (PMC11280604; doi:10.3390/plants13141988)
Supplement: Supplementary file 1 [file plants-13-01988-s001.zip]

Archive with 1 entries (1 files):
- plants-3072075-supplementary.pdf
